# Supplementary material for: Antimicrobial Resistance and Virulence Factors Assessment in Escherichia coli Isolated from Swine in Italy from 2017 to 2021
Source: Pathogens. 2023 Jan 9;12(1):112. doi: 10.3390/pathogens12010112 (PMC9863947; doi:10.3390/pathogens12010112)
Supplement: Supplementary file 1 [file pathogens-12-00112-s001.zip]

Archive with 1 entries (1 files):
- pathogens-2098110-supplementary.pdf
